# Supplementary material for: Mild Organosolv Delignification of Residual Aspen Bark after Extractives Isolation as a Step in Biorefinery Processing Schemes
Source: Molecules. 2022 May 17;27(10):3185. doi: 10.3390/molecules27103185 (PMC9145397; doi:10.3390/molecules27103185)
Supplement: Supplementary file 1 [file molecules-27-03185-s001.zip]

Archive with 1 entries (1 files):
- molecules-1713633-supplementary.pdf
